# Supplementary material for: Untargeted Metabolomic Approach to Study the Impact of Aging on Salivary Metabolome in Women
Source: Metabolites. 2022 Oct 18;12(10):986. doi: 10.3390/metabo12100986 (PMC9612358; doi:10.3390/metabo12100986)
Supplement: Supplementary file 1 [file metabolites-12-00986-s001.zip]

Archive with 1 entries (1 files):
- metabolites-1959737-supplementary.pdf
